# Supplementary material for: A single-cell spatial chart of the airway wall reveals proinflammatory cellular ecosystems and their interactions in health and asthma
Source: Nat Immunol. 2025 May 21;26(6):920–33. doi: 10.1038/s41590-025-02161-3 (PMC12133579; doi:10.1038/s41590-025-02161-3)
Supplement: Supplementary file 3 — Summary of demographic information for samples used in the study. [file 41590_2025_2161_MOESM3_ESM.xlsx]

## Sheet: Sheet1
Characteristic	Control (n=8)	Asthma (n=20)
Age (years) mean +/- SD	54.5 +/-17.61	46.2 +/-14.36
Female sex - nbr (%)	6 (75%)	11 (55%)
BMI mean +/- SD	23.79 +/-3.033	31.06 +/-14.51
Oral corticosteroids - nbr (%)	0 (0%)	0 (0%)
Other medications used - nbr
Inhaled corticosteroids	0	20
Benralizumab	0	3
Omalizumab	0	1
Imatinib	0	4
Mepolizumab	0	3
