# Supplementary material for: A single-cell spatial chart of the airway wall reveals proinflammatory cellular ecosystems and their interactions in health and asthma
Source: Nat Immunol. 2025 May 21;26(6):920–33. doi: 10.1038/s41590-025-02161-3 (PMC12133579; doi:10.1038/s41590-025-02161-3)
Supplement: Supplementary file 6 — Detailed demographic table for samples used in the study. [file 41590_2025_2161_MOESM6_ESM.xlsx]

## Sheet: Summary clinical data
Xenium
Slide 1 (cohort #1)			At time of bronchoscopy
Sample ID	Visit date	Pathology	Inhaled corticosteroids	Medication	Time on medication (days)	Sex	Age (years)	Oral corticosteroids	BMI	FVC (perc predicted)	FEV1 (perc predicted)	FEV1 FVC ratio (perc)
2023_1	2023	Severe asthma	Yes	Benralizumab	1082	Female	64	No	33.3	97.84	106.77	90.71
2023_6	2023	Severe asthma	Yes	Omalizumab	5102	Female	24	No	20.94	85.05	70.94	72.2
2023_7	2023	Severe asthma	Yes	Benralizumab	920	Female	59	No	23.39	92.04	93.34	79.35
2023_11	2023	Severe asthma	Yes	None	0	Female	58	No	28.9	70.89	66.9	74.12
2023_28	2023	Healthy control	No	None	0	Female	65	No	NA	94.79	84.67	69.38
2023_31	2023	Healthy control	No	None	0	Male	62	No	25.93	81.61	88.83	84.41
2023_32	2023	Healthy control	No	None	0	Female	64	No	NA	74.89	77.07	79.81
2023_40	2023	Healthy control	No	None	0	Female	52	No	21.64	100.88	105.13	83.77
Xenium
Slide 2 (cohort #2)			At time of bronchoscopy
Sample ID	Visit date	Pathology	Inhaled corticosteroids	Medication	Time on medication (days)	Sex	Age (years)	Oral corticosteroids	BMI	FeNO (ppb)	FEV1
2013_1	2013	Severe asthma	Yes	placebo	NA	Male	21	No	28.7613	53	2.62
2013_2	2013	Severe asthma	Yes	placebo	NA	Female	42	No	25.8129	12	1.44
2012_1	2012	Severe asthma	Yes	placebo	NA	Female	26	No	66.1192	11	2.47
2011_1	2011	Severe asthma	Yes	placebo	NA	Female	27	No	21.9586	50	1.35
2012_2	2012	Severe asthma	Yes	imatinib	182.5	Male	45	No	22.3498	16	2.18
2012_3	2012	Severe asthma	Yes	imatinib	182.5	Female	31	No	55.2916	10	2.26
2011_2	2011	Severe asthma	Yes	imatinib	182.5	Male	47	No	24.5709	48	3.16
2011_3	2011	Severe asthma	Yes	imatinib	182.5	Female	34	No	21.3655	70	2.81
Nanostring GeoMX (cohort #3)			At time of bronchoscopy
Sample ID	Visit date	Pathology	Inhaled corticosteroids	Medication	Slide 1	Sex	Age (years)	FeNO (ppb)	FEV1 FVC ratio (perc)
Nano1	2018	Healthy control	No	None	1	Female	57	nd	74
Nano2	2018	Mild asthma	Yes	None	2	Male	65	nd	63
Nano3	2019	Severe asthma	Yes	Mepolizumab	3	Male	51	67	49
Nano4	2019	Healthy control	No	None	4	Female	38	nd	86
					Slide 2
Nano1	2018	Healthy control	No	None	5	Female	57	nd	74
Nano5	2019	Mild asthma	Yes	None	6	Male	52	19	76
Nano3	2019	Severe asthma	Yes	Mepolizumab	7	Male	51	67	49
Nano6	2019	Mild asthma	Yes	None	8	Female	56	nd	76
					Slide 3
Nano7	2018	Healthy control	No	None	9	Male	77	not done	81
Nano8	2019	Mild asthma	Yes	None	10	Male	55	76	65
Nano9	2019	Severe asthma	Yes	Benralizumab	11	Male	46	37	72
Nano10	2019	Severe asthma	Yes	Mepolizumab	12	Male	60	38	66
					Slide 4
Nano11	2019	Healthy control	No	None	13	Female	21	8	85
Nano8	2019	Mild asthma	Yes	None	14	Male	55	76	65
Nano9	2019	Severe asthma	Yes	Benralizumab	15	Male	46	37	72
Nano12	2018	Severe asthma	Yes	Mepolizumab	16	Female	61	12	72
