# Supplementary material for: A single-cell spatial chart of the airway wall reveals proinflammatory cellular ecosystems and their interactions in health and asthma
Source: Nat Immunol. 2025 May 21;26(6):920–33. doi: 10.1038/s41590-025-02161-3 (PMC12133579; doi:10.1038/s41590-025-02161-3)
Supplement: Supplementary file 7 — List of genes analyzed using Xenium platform. [file 41590_2025_2161_MOESM7_ESM.xlsx]

## Sheet: Xenium gene panel
Gene	Ensembl_ID	Num_Probesets	Codewords	Annotation
AGER	ENSG00000204305	4	1	Alveolar type 1 cell
CDH1	ENSG00000039068	8	1	Alveolar type 1 cell
DAPK2	ENSG00000035664	8	1	Alveolar type 1 cell
GLCCI1	ENSG00000106415	8	1	Alveolar type 1 cell
KRT7	ENSG00000135480	4	1	Alveolar type 1 cell
OTUD7B	ENSG00000264522	8	1	Alveolar type 1 cell
PDPN	ENSG00000162493	8	1	Alveolar type 1 cell
SCEL	ENSG00000136155	8	1	Alveolar type 1 cell
SEMA3B	ENSG00000012171	4	1	Alveolar type 1 cell
SLC15A2	ENSG00000163406	8	1	Alveolar type 1 cell
TACSTD2	ENSG00000184292	4	1	Alveolar type 1 cell
WFS1	ENSG00000109501	8	1	Alveolar type 1 cell
ETV5	ENSG00000244405	8	1	Alveolar type 2 cell
FASN	ENSG00000169710	8	1	Alveolar type 2 cell
HMGCS1	ENSG00000112972	8	1	Alveolar type 2 cell
MALL	ENSG00000144063	4	1	Alveolar type 2 cell
MUC1	ENSG00000185499	4	1	Alveolar type 2 cell
PEBP4	ENSG00000134020	6	1	Alveolar type 2 cell
PLA2G4F	ENSG00000168907	8	1	Alveolar type 2 cell
RND1	ENSG00000172602	8	1	Alveolar type 2 cell
SFTA2	ENSG00000196260	6	1	Alveolar type 2 cell
SFTPD	ENSG00000133661	8	1	Alveolar type 2 cell
FAS	ENSG00000026103	8	1	Apoptosis
BMX	ENSG00000102010	8	1	Artery cell
GJA5	ENSG00000265107	8	1	Artery cell
IGFBP3	ENSG00000146674	4	1	Artery cell
ADAM28	ENSG00000042980	8	1	B cell
BANK1	ENSG00000153064	8	1	B cell
CD19	ENSG00000177455	8	1	B cell
CD27	ENSG00000139193	5	1	B cell
CD70	ENSG00000125726	2	1	B cell
CD79A	ENSG00000105369	4	1	B cell
FCMR	ENSG00000162894	8	1	B cell
MS4A1	ENSG00000156738	8	1	B cell
SELL	ENSG00000188404	8	1	B cell
TCL1A	ENSG00000100721	7	1	B cell
TNFRSF13C	ENSG00000159958	8	1	B cell
ARL14	ENSG00000179674	8	1	Basal cell
F3	ENSG00000117525	8	1	Basal cell
GPX2	ENSG00000176153	8	1	Basal cell
ITGB4	ENSG00000132470	7	1	Basal cell
KLF5	ENSG00000102554	4	1	Basal cell
KLK11	ENSG00000167757	5	1	Basal cell
KRT15	ENSG00000171346	4	1	Basal cell
TP63	ENSG00000073282	4	1	Basal cell
DUOX1	ENSG00000137857	8	1	Cancer
EGFR	ENSG00000146648	4	1	Cancer
FGFBP2	ENSG00000137441	8	1	Cancer
GKN2	ENSG00000183607	8	1	Cancer
KDR	ENSG00000128052	8	1	Cancer
LGR5	ENSG00000139292	4	1	Cancer
MYC	ENSG00000136997	8	1	Cancer
NFKB1	ENSG00000109320	8	1	Cancer
SLC2A1	ENSG00000117394	4	1	Cancer
SLC7A11	ENSG00000151012	8	1	Cancer
SOX2	ENSG00000181449	8	1	Cancer
SOX9	ENSG00000125398	8	1	Cancer
ACE	ENSG00000159640	8	1	Capillary cell
CA4	ENSG00000167434	5	1	Capillary cell
CLDN5	ENSG00000184113	6	1	Capillary cell
FCN3	ENSG00000142748	6	1	Capillary cell
GNG11	ENSG00000127920	8	1	Capillary cell
IL1RL1	ENSG00000115602	8	1	Capillary cell
MYO6	ENSG00000196586	8	1	Capillary cell
NTRK2	ENSG00000148053	8	1	Capillary cell
PDCD1LG2	ENSG00000197646	8	1	Capillary cell
RAMP2	ENSG00000131477	4	1	Capillary cell
SHANK3	ENSG00000251322	8	1	Capillary cell
STC1	ENSG00000159167	8	1	Capillary cell
TMEM100	ENSG00000166292	8	1	Capillary cell
CXCL13	ENSG00000156234	8	1	Chemokine
CXCL9	ENSG00000138755	8	1	Chemokine
CXCR5	ENSG00000160683	8	1	Chemokine
AGR3	ENSG00000173467	8	1	Ciliated cell
BAIAP2L1	ENSG00000006453	8	1	Ciliated cell
BCAS1	ENSG00000064787	8	1	Ciliated cell
CCDC78	ENSG00000162004	3	1	Ciliated cell
EHF	ENSG00000135373	8	1	Ciliated cell
ELF3	ENSG00000163435	8	1	Ciliated cell
ENAH	ENSG00000154380	8	1	Ciliated cell
FAM184A	ENSG00000111879	8	1	Ciliated cell
FOXJ1	ENSG00000129654	4	1	Ciliated cell
TC2N	ENSG00000165929	8	1	Ciliated cell
TMC5	ENSG00000103534	8	1	Ciliated cell
TP73	ENSG00000078900	8	1	Ciliated cell
ADAM17	ENSG00000151694	8	1	Classical monocyte
ANPEP	ENSG00000166825	8	1	Classical monocyte
AQP9	ENSG00000103569	8	1	Classical monocyte
CD163	ENSG00000177575	4	1	Classical monocyte
CD300E	ENSG00000186407	8	1	Classical monocyte
CLEC4E	ENSG00000166523	8	1	Classical monocyte
CSTA	ENSG00000121552	4	1	Classical monocyte
CXCL10	ENSG00000169245	8	1	Classical monocyte
FCN1	ENSG00000085265	8	1	Classical monocyte
ITGAM	ENSG00000169896	8	1	Classical monocyte
S100A12	ENSG00000163221	5	1	Classical monocyte
CYP2F1	ENSG00000197446	8	1	Club cell
MET	ENSG00000105976	8	1	Club cell
STEAP4	ENSG00000127954	8	1	Club cell
ACE2	ENSG00000130234	8	1	COVID-19
CTSL	ENSG00000135047	4	1	COVID-19
TMPRSS2	ENSG00000184012	8	1	COVID-19
CD1A	ENSG00000158477	8	1	Dendritic cell
CD1C	ENSG00000158481	8	1	Dendritic cell
CHIT1	ENSG00000133063	4	1	Dendritic cell
FABP3	ENSG00000121769	8	1	Dendritic cell
GPR34	ENSG00000171659	8	1	Dendritic cell
MMP9	ENSG00000100985	6	1	Dendritic cell
MS4A4A	ENSG00000110079	8	1	Dendritic cell
PLA2G7	ENSG00000146070	8	1	Dendritic cell
SLC1A3	ENSG00000079215	8	1	Dendritic cell
TREM2	ENSG00000095970	7	1	Dendritic cell
ADGRL4	ENSG00000162618	8	1	Endothelial cell
APOLD1	ENSG00000178878	8	1	Endothelial cell
CD34	ENSG00000174059	8	1	Endothelial cell
PLVAP	ENSG00000130300	8	1	Endothelial cell
SELE	ENSG00000007908	8	1	Endothelial cell
TM4SF18	ENSG00000163762	8	1	Endothelial cell
VWF	ENSG00000110799	8	1	Endothelial cell
EPCAM	ENSG00000119888	4	1	Epithelial cell
APOD	ENSG00000189058	7	1	Fibroblast
FBN1	ENSG00000166147	8	1	Fibroblast
FGFR4	ENSG00000160867	7	1	Fibroblast
MFAP5	ENSG00000197614	8	1	Fibroblast
PCOLCE2	ENSG00000163710	8	1	Fibroblast
PDGFRA	ENSG00000134853	8	1	Fibroblast
SFRP2	ENSG00000145423	4	1	Fibroblast
SVEP1	ENSG00000165124	8	1	Fibroblast
WNT2	ENSG00000105989	8	1	Fibroblast
ADAMTS1	ENSG00000154734	8	1	Fibromyocyte
PAMR1	ENSG00000149090	8	1	Fibromyocyte
CXCL6	ENSG00000124875	8	1	Goblet cell
MUC5B	ENSG00000117983	4	1	Goblet cell
SPDEF	ENSG00000124664	6	1	Goblet cell
TSPAN8	ENSG00000127324	4	1	Goblet cell
UPK1B	ENSG00000114638	8	1	Goblet cell
HIF1A	ENSG00000100644	8	1	Hypoxia
CD40LG	ENSG00000102245	8	1	Immune checkpoint
CD274	ENSG00000120217	8	1	Immune response
CTLA4	ENSG00000163599	8	1	Immune response
HAVCR2	ENSG00000135077	8	1	Immune response
KLRC1	ENSG00000134545	8	1	Immune response
LAG3	ENSG00000089692	5	1	Immune response
PDCD1	ENSG00000188389	2	1	Immune response
ASCL3	ENSG00000176009	7	1	Ionocyte
ATP1B1	ENSG00000143153	4	1	Ionocyte
CD24	ENSG00000272398	3	1	Ionocyte
CFTR	ENSG00000001626	8	1	Ionocyte
FOXI1	ENSG00000168269	8	1	Ionocyte
GPI	ENSG00000105220	7	1	Ionocyte
IGF1	ENSG00000017427	8	1	Ionocyte
SEMA3C	ENSG00000075223	8	1	Ionocyte
SMIM24	ENSG00000095932	8	1	Ionocyte
MEDAG	ENSG00000102802	8	1	Lipofibroblast
PIM1	ENSG00000137193	8	1	Lipofibroblast
RARRES1	ENSG00000118849	4	1	Lipofibroblast
THBS2	ENSG00000186340	8	1	Lipofibroblast
ECSCR	ENSG00000249751	8	1	Lymphatic endothelial cell
FSCN1	ENSG00000075618	3	1	Lymphatic endothelial cell
LYVE1	ENSG00000133800	8	1	Lymphatic endothelial cell
MMRN1	ENSG00000138722	8	1	Lymphatic endothelial cell
MTUS1	ENSG00000129422	8	1	Lymphatic endothelial cell
PROX1	ENSG00000117707	8	1	Lymphatic endothelial cell
AIF1	ENSG00000204472	7	1	Macrophage
CD68	ENSG00000129226	4	1	Macrophage
CD86	ENSG00000114013	8	1	Macrophage
CXCL5	ENSG00000163735	8	1	Macrophage
FCGR1A	ENSG00000150337	8	1	Macrophage
GLIPR2	ENSG00000122694	8	1	Macrophage
MARCO	ENSG00000019169	8	1	Macrophage
MCEMP1	ENSG00000183019	8	1	Macrophage
RETN	ENSG00000104918	1	1	Macrophage
VSIG4	ENSG00000155659	8	1	Macrophage
AREG	ENSG00000109321	8	1	Mast cell
HPGDS	ENSG00000163106	8	1	Mast cell
MS4A2	ENSG00000149534	8	1	Mast cell
P2RX1	ENSG00000108405	8	1	Mast cell
PTGS1	ENSG00000095303	8	1	Mast cell
SLC18A2	ENSG00000165646	8	1	Mast cell
NCEH1	ENSG00000144959	8	1	Megakaryocyte
CFB	ENSG00000243649	8	1	Mesothelial cell
CTTN	ENSG00000085733	8	1	Mesothelial cell
HP	ENSG00000257017	8	1	Mesothelial cell
PLA2G2A	ENSG00000188257	6	1	Mesothelial cell
UPK3B	ENSG00000243566	4	1	Mesothelial cell
WT1	ENSG00000184937	8	1	Mesothelial cell
CD14	ENSG00000170458	8	1	Monocyte
FCGR3A	ENSG00000203747	8	1	Monocyte
CP	ENSG00000047457	4	1	Mucous cell
PI3	ENSG00000124102	5	1	Mucous cell
S100A7	ENSG00000143556	4	1	Mucous cell
SERPINA3	ENSG00000196136	8	1	Mucous cell
CD40	ENSG00000101017	7	1	Myeloid dendritic cell
CD80	ENSG00000121594	8	1	Myeloid dendritic cell
CLEC10A	ENSG00000132514	8	1	Myeloid dendritic cell
FCER1A	ENSG00000179639	8	1	Myeloid dendritic cell
MMP12	ENSG00000262406	4	1	Myeloid dendritic cell
S100B	ENSG00000160307	8	1	Myeloid dendritic cell
COL5A2	ENSG00000204262	8	1	Myofibroblast
COL8A1	ENSG00000144810	8	1	Myofibroblast
DPP6	ENSG00000130226	8	1	Myofibroblast
LTBP2	ENSG00000119681	8	1	Myofibroblast
ASCL1	ENSG00000139352	8	1	Neuroendocrine cell
DIRAS3	ENSG00000162595	8	1	Neuroendocrine cell
ICA1	ENSG00000003147	8	1	Neuroendocrine cell
MAP7	ENSG00000135525	8	1	Neuroendocrine cell
RBP4	ENSG00000138207	8	1	Neuroendocrine cell
SEC11C	ENSG00000166562	8	1	Neuroendocrine cell
TM4SF4	ENSG00000169903	8	1	Neuroendocrine cell
CD247	ENSG00000198821	8	1	NK cell
IQGAP2	ENSG00000145703	8	1	NK cell
KLRB1	ENSG00000111796	8	1	NK cell
KLRD1	ENSG00000134539	8	1	NK cell
NKG7	ENSG00000105374	2	1	NK cell
RUNX3	ENSG00000020633	8	1	NK cell
SAMD3	ENSG00000164483	8	1	NK cell
STAT4	ENSG00000138378	8	1	NK cell
UBE2C	ENSG00000175063	4	1	NK cell
LCK	ENSG00000182866	8	1	NKT cell
TNFRSF18	ENSG00000186891	1	1	NKT cell
CLEC12A	ENSG00000172322	8	1	Nonclassical monocyte
LILRA5	ENSG00000187116	5	1	Nonclassical monocyte
LILRB2	ENSG00000131042	8	1	Nonclassical monocyte
MIS18BP1	ENSG00000129534	8	1	Nonclassical monocyte
CSPG4	ENSG00000173546	8	1	Pericyte
DGKG	ENSG00000058866	8	1	Pericyte
HIGD1B	ENSG00000131097	5	1	Pericyte
KCNK3	ENSG00000171303	8	1	Pericyte
LAMC3	ENSG00000050555	8	1	Pericyte
LGALS3BP	ENSG00000108679	4	1	Pericyte
NID1	ENSG00000116962	8	1	Pericyte
PDGFRB	ENSG00000113721	8	1	Pericyte
TRPC6	ENSG00000137672	8	1	Pericyte
CD38	ENSG00000004468	8	1	Plasma cell
DNAJB9	ENSG00000128590	8	1	Plasma cell
FKBP11	ENSG00000134285	5	1	Plasma cell
MZB1	ENSG00000170476	6	1	Plasma cell
PIM2	ENSG00000102096	8	1	Plasma cell
POU2AF1	ENSG00000110777	8	1	Plasma cell
TNFRSF13B	ENSG00000240505	5	1	Plasma cell
TNFRSF17	ENSG00000048462	8	1	Plasma cell
IRF8	ENSG00000140968	8	1	Plasmacytoid dendritic cell
LILRA4	ENSG00000239961	8	1	Plasmacytoid dendritic cell
LILRB4	ENSG00000186818	4	1	Plasmacytoid dendritic cell
MPEG1	ENSG00000197629	8	1	Plasmacytoid dendritic cell
SPIB	ENSG00000269404	8	1	Plasmacytoid dendritic cell
SYK	ENSG00000165025	8	1	Plasmacytoid dendritic cell
CCNA1	ENSG00000133101	8	1	Proliferation
CCNB2	ENSG00000157456	8	1	Proliferation
CDK1	ENSG00000170312	8	1	Proliferation
CENPF	ENSG00000117724	8	1	Proliferation
KIT	ENSG00000157404	8	1	Proliferation
MKI67	ENSG00000148773	8	1	Proliferation
PCNA	ENSG00000132646	4	1	Proliferation
TOP2A	ENSG00000131747	8	1	Proliferation
DMBT1	ENSG00000187908	8	1	Serous cell
LTF	ENSG00000012223	4	1	Serous cell
CNN1	ENSG00000130176	6	1	Smooth muscle cell
DES	ENSG00000175084	8	1	Smooth muscle cell
LGR6	ENSG00000133067	8	1	Smooth muscle cell
LMOD1	ENSG00000163431	8	1	Smooth muscle cell
MYH11	ENSG00000133392	4	1	Smooth muscle cell
NTN4	ENSG00000074527	4	1	Smooth muscle cell
PLN	ENSG00000198523	8	1	Smooth muscle cell
RERGL	ENSG00000111404	8	1	Smooth muscle cell
RGS5	ENSG00000143248	4	1	Smooth muscle cell
SLIT3	ENSG00000184347	8	1	Smooth muscle cell
THY1	ENSG00000154096	8	1	Smooth muscle cell
CCR7	ENSG00000126353	8	1	T cell
CD2	ENSG00000116824	8	1	T cell
CD28	ENSG00000178562	8	1	T cell
CD3D	ENSG00000167286	5	1	T cell
CD3E	ENSG00000198851	8	1	T cell
CD4	ENSG00000010610	8	1	T cell
CD8A	ENSG00000153563	8	1	T cell
CD8B	ENSG00000172116	8	1	T cell
CXCR6	ENSG00000172215	8	1	T cell
FASLG	ENSG00000117560	8	1	T cell
FOXP3	ENSG00000049768	7	1	T cell
GPR171	ENSG00000174946	8	1	T cell
GPR183	ENSG00000169508	8	1	T cell
GZMA	ENSG00000145649	8	1	T cell
GZMB	ENSG00000100453	7	1	T cell
GZMK	ENSG00000113088	8	1	T cell
IL7R	ENSG00000168685	8	1	T cell
ASCL2	ENSG00000183734	4	1	Tuft cell
DCLK1	ENSG00000133083	8	1	Tuft cell
ACKR1	ENSG00000213088	8	1	Vein cell
SELP	ENSG00000174175	8	1	Vein cell
CPA3	ENSG00000163751.4			Mast cell
TPSAB1	ENSG00000172236.18			Mast cell
MRGPRX2	ENSG00000183695.3			Mast cell
CMA1	ENSG00000092009.10			Mast cell
CDH2	ENSG00000170558.10			Pericyte
MMP8	ENSG00000118113.12			Neutrophil
XCR1	ENSG00000173578.9			Neutrophil
ELANE	ENSG00000277571.2			Neutrophil
CDH5	ENSG00000179776.20			Endothelial cell
PDGFB	ENSG00000100311.17			Endothelial cell
VEGFC	ENSG00000150630.4			Angiogenesis
VEGFA	ENSG00000112715.26			Angiogenesis
COL5A1	ENSG00000130635.17			ECM
COL4A1	ENSG00000187498.16			ECM
COL3A1	ENSG00000168542.17			ECM
COL1A1	ENSG00000108821.14			ECM
LAMB1	ENSG00000091136.15			ECM
ELN	ENSG00000049540.19			ECM
FN1	ENSG00000115414.21			ECM
DDR1	ENSG00000137332.19			ECM
DDR2	ENSG00000162733.19			ECM
PIEZO1	ENSG00000103335.22			ECM
PIEZO2	ENSG00000154864.14			ECM
THBD	ENSG00000178726.7			Dendritic cell
IL3RA	ENSG00000292332.1			Dendritic cell
CALCA	ENSG00000110680.14			Neuropeptide
TAC1	ENSG00000006128.12			Neuropeptide
EPX	ENSG00000121053.6			Eosinophil
MBP	ENSG00000197971.16			Eosinophil
RNASE3	ENSG00000169397.4			Eosinophil
GREM1	ENSG00000166923.12			Fibroblast
FDCSP	ENSG00000181617.6			Fibroblast
NMUR1	ENSG00000171596.7			ILC
ADRB2	ENSG00000169252.6			ILC
CCL11	ENSG00000172156.4			Chemokine
CXCL8	ENSG00000169429.12			Chemokine
CCL5	ENSG00000271503.7			Chemokine
CCL24	ENSG00000106178.7			Chemokine
CCL3	ENSG00000277632.2			Chemokine
CCL19	ENSG00000172724.12			Chemokine
CXCL12	ENSG00000107562.18			Chemokine
CCL21	ENSG00000137077.8			Chemokine
IL33	ENSG00000137033.12			Cytokine
IL17A	ENSG00000112115.7			Cytokine
IL5	ENSG00000113525.10			Cytokine
IL13	ENSG00000169194.10			Cytokine
IL4	ENSG00000113520.11			Cytokine
IFNG	ENSG00000111537.5			Cytokine
TSLP	ENSG00000145777.15			Cytokine
IL22	ENSG00000127318.11			Cytokine
