# Supplementary material for: A single-cell spatial chart of the airway wall reveals proinflammatory cellular ecosystems and their interactions in health and asthma
Source: Nat Immunol. 2025 May 21;26(6):920–33. doi: 10.1038/s41590-025-02161-3 (PMC12133579; doi:10.1038/s41590-025-02161-3)
Supplement: Supplementary file 8 — List of gene/target from Chembl used for the spatial drug to cell. [file 41590_2025_2161_MOESM8_ESM.xlsx]

## Sheet: List drugs targeted 
Drug	Genes targeted	all_genes
CHEMBL2108709|COLLAGENASE CLOSTRIDIUM HISTOLYTICUM	COL1A1,COL3A1,COL4A1,COL5A1,COL5A2	COL1A1,COL5A3,COL4A3,COL6A5,COL6A1,COL15A1,COL4A4,COL27A1,COL24A1,COL4A2,COL4A1,COL5A1,COL4A5,COL4A6,COL11A1,COL28A1,COL6A2,COL18A1,COL5A2,COL6A3,COL1A2,COL11A2,COL3A1,COL6A6,COL2A1
CHEMBL1201556|BECAPLERMIN	PDGFRA,PDGFRB	PDGFRB,PDGFRA
CHEMBL2010601|IVACAFTOR	CFTR	CFTR
CHEMBL496|HEXACHLOROPHENE	FASN	HPGD,KAT2A,KDM4A,THRB,SUMO2,SMAD3,POLH,ALOX15B,USP2,HSP90AA1,MCL1,GALK1,PLK1,ALOX15,FASN,NPY1R,TP53,HTT,IDH1,USP1,VDR,NFE2L2,POLB,PAX8,RAPGEF4,BAZ2B,SUMO1,GMNN,RORC,RAPGEF3,HSD17B10,TDP1,TSHR
CHEMBL333826|DEQUALINIUM	HIF1A	CYP2D6,HIF1A,RGS4,FEN1,HSD17B10,TDP1,MTOR,CYP3A4
CHEMBL964|DISULFIRAM	ADRB2,NFKB1	HPGD,ALDH1A1,EHMT2,RGS4,MPHOSPH8,KDM4A,NFKB1,AGTR1,RUNX1,HSP90AA1,MTOR,PLK1,ATAD5,CBFB,TRPA1,CBX1,MAPT,ALDH2,CYP2C19,CYP3A4,NFE2L2,VDR,ADRB2,GMNN,HSD17B10,TDP1,CYP2C9,THPO,CYP1A2
CHEMBL1517|OXYTETRACYCLINE	HIF1A	POLB,EHMT2,HIF1A,RECQL,BAZ2B,CBX1,KAT2A,FEN1,MAPT,APEX1,KDM4A,THRB,WRN,GLS,PLK1,POLH,POLK
CHEMBL61|PODOFILOX	HIF1A	PAX8,HIF1A,GMNN,NR0B1,TDP1,LMNA
CHEMBL771|CYCLOSERINE	HIF1A	BLM,EHMT2,HIF1A
CHEMBL1448|NICLOSAMIDE	HIF1A	SMN1,EHMT2,AHR,NPC1,LMNA,PKM,RAB9A,SMN2,GNAS,RXRA,MTOR,ATXN2,FZD1,TP53,IDH1,CYP3A4,NFE2L2,CYP2D6,HIF1A,GMNN,TDP1,CYP2C9,THPO,TSHR,CYP1A2
CHEMBL104|CLOTRIMAZOLE	ADRB2,HIF1A	KDM4A,LMNA,HSP90AA1,KCNH2,ATXN2,CBX1,GLP1R,TP53,CYP2C19,CYP3A4,RAPGEF4,MAPK1,HIF1A,CYP2D6,BAZ2B,ADRB2,GMNN,TDP1,CYP2C9,NPSR1,THPO,CACNA1C,TSHR,CYP1A2,AVPR2
CHEMBL679|EPINEPHRINE	ADRB2,HIF1A	ADRA1B,ADRA1A,ADRB3,MTOR,KDM4E,POLK,RECQL,ADRA2A,DRD1,ADRB1,MAPT,NFE2L2,VDR,HIF1A,ADRB2,FEN1,HSD17B10,ADRA2B,TDP1,APEX1,ADRA2C,ADRA1D
CHEMBL2103830|FOSTAMATINIB	SYK	SYK
CHEMBL1514715|ETHAMSYLATE	HIF1A	EHMT2,HIF1A,HSD17B10
CHEMBL1743029|IBALIZUMAB	CD4	CD4
CHEMBL1643|RIBAVIRIN	CXCL8	ALDH1A1,RORC,CXCL8,TDP1,IMPDH1,TP53,LMNA
CHEMBL1109|SULFAPHENAZOLE	NFKB1	CYP2C9,NFKB1,CYP3A4,HSD17B10
CHEMBL1200699|DOXYCYCLINE	MMP8	MMP7,MMP13,MMP1,MMP8
CHEMBL563|FLURBIPROFEN	PTGS1	TARDBP,PTGS2,PTGS1
CHEMBL12610|BENZYDAMINE	PTGS1	CYP1A2,PTGS2,CYP2D6,PTGS1
CHEMBL521|IBUPROFEN	PTGS1	LMNA,TARDBP,PTGS2,PTGS1
CHEMBL986|RETINOL	CXCL8	ESR1,ALDH1A1,KCNH2,CXCL8,TDP1,NFE2L2
CHEMBL389621|HYDROCORTISONE	HIF1A,NFKB1	HIF1A,HSD17B10,NFKB1,NR3C1,NFE2L2,AR
CHEMBL1530428|DEXAMETHASONE ACETATE	HIF1A	NR3C1,HIF1A
CHEMBL1152|PREDNISOLONE ACETATE	HIF1A	NR3C1,NFE2L2,HIF1A
CHEMBL1451|TRIAMCINOLONE	NFKB1	BLM,NFKB1,NR3C1,LMNA,NFE2L2
CHEMBL1200562|HYDROCORTISONE VALERATE	HIF1A	NR3C1,NFE2L2,HIF1A
CHEMBL1200600|FLUOROMETHOLONE	HIF1A	NR3C1,HIF1A
CHEMBL989|FLUOCINOLONE ACETONIDE	HIF1A	NR3C1,HIF1A
CHEMBL1501|FLUOCINONIDE	HIF1A	NR3C1,HIF1A
CHEMBL1200732|AMCINONIDE	HIF1A	HIF1A,GMNN,TDP1,NPSR1,NR3C1,IDH1
CHEMBL1201012|FLURANDRENOLIDE	HIF1A	NR3C1,HIF1A
CHEMBL1766|DESOXIMETASONE	HIF1A	NR3C1,NFE2L2,LMNA,HIF1A
CHEMBL1201749|DIFLUPREDNATE	HIF1A	NR3C1,TDP1,NPSR1,HIF1A
CHEMBL1200545|DIFLORASONE DIACETATE	HIF1A	NR3C1,NFE2L2,HIF1A
CHEMBL998|LORATADINE	HIF1A	KCNH2,MAPK1,HIF1A,GMNN,HRH1,TDP1,CYP2C9,NPSR1,TSHR
CHEMBL13828|OXATOMIDE	HIF1A	KCNH2,CYP2D6,HIF1A,TDP1,CACNA1H,PKM
CHEMBL154|NAPROXEN	PTGS1	CBX1,PTGS2,PTGS1
CHEMBL32800|FENOTEROL	ADRB2	ADRB2
CHEMBL328560|SULTHIAME	CA4	CA13,CA7,CA14,CA12,CA6,CA9,CA4,CA2,CA5A,CA1,CA3,CA5B
CHEMBL220492|TOPIRAMATE	CA4	GABRB2,SCN5A,GRIK5,SCN11A,CA2,SCN4A,GABRA1,GRIA4,SCN1A,GRIA2,GRIK1,SCN3A,GABRB1,SCN7A,GRIA3,SCN2A,GABRA5,GABRA2,GABRG2,GRIK3,GABRE,GABRG3,SCN10A,GRIA1,CA4,GABRA3,GABRP,GRIK4,SCN9A,SCN8A,GABRB3,GABRA6,GRIK2,GABRG1,GABRA4,GABRQ,GABRD
CHEMBL668|PROTRIPTYLINE	NFKB1	CYP2D6,DRD1,HSD17B10,NFKB1,THPO,LMNA
CHEMBL1089|PHENELZINE	NFKB1	RAB9A,CYP2D6,EHMT2,NFKB1,CYP2C19,CYP1A2,CYP3A4
CHEMBL612|DEXTROAMPHETAMINE	SLC18A2	SLC6A3,SLC18A2,SLC6A2
CHEMBL931|HALOTHANE	KCNK3	GABRB2,KCNK2,GABRA1,GABRB1,KCNK18,GLRA1,GABRA5,GABRA2,GABRG2,KCNK10,GLRB,GABRE,GABRG3,GABRA3,KCNK3,GABRP,GABRB3,HSD17B10,GABRA6,KCNK9,GABRG1,GABRA4,GABRQ,GABRD
CHEMBL1200733|DESFLURANE	KCNK3	GABRB2,KCNK2,GABRA1,GABRB1,GABRD,KCNK18,GLRA1,GABRA5,GABRA2,GABRG2,KCNK10,GLRB,GABRE,GABRG3,GABRA3,KCNK3,GABRP,GABRB3,GABRG1,KCNK9,GABRA4,GABRQ,GABRA6
CHEMBL1200694|SEVOFLURANE	KCNK3	GABRB2,KCNK2,GABRA1,GABRB1,GABRD,KCNK18,GLRA1,GABRA5,GABRA2,GABRG2,KCNK10,GLRB,GABRE,GABRG3,GABRA3,KCNK3,GABRP,GABRB3,GABRG1,KCNK9,GABRA4,GABRQ,GABRA6
CHEMBL1256|ISOFLURANE	KCNK3	GABRB2,KCNK2,GABRA1,GABRB1,GABRD,KCNK18,GLRA1,GABRA5,GABRA2,GABRG2,KCNK10,GLRB,GABRE,GABRG3,GABRA3,KCNK3,GABRP,GABRB3,GABRG1,KCNK9,GABRA4,GABRQ,GABRA6
CHEMBL1257|ENFLURANE	KCNK3	GABRB2,KCNK2,GABRA1,GABRB1,GABRD,KCNK18,GLRA1,GABRA5,GABRA2,GABRG2,KCNK10,GLRB,GABRE,GABRG3,GABRA3,KCNK3,GABRP,GABRB3,GABRG1,KCNK9,GABRA4,GABRQ,GABRA6
CHEMBL1073|GLIPIZIDE	NFKB1	KCNJ11,NFKB1,ABCC8
CHEMBL498|CHLORPROPAMIDE	NFKB1	KCNJ11,LMNA,NFKB1,ABCC8
CHEMBL1738|DEXRAZOXANE	TOP2A	TOP2A,TOP2B
CHEMBL25|ASPIRIN	PTGS1	PTGS1,P2RY12,PTGS2,TSHR,BLM
CHEMBL701|BACLOFEN	NFKB1	NFKB1,GABBR1,NFE2L2,GABBR2
CHEMBL527|PIROXICAM	NFKB1,PTGS1	CYP2D6,BAZ2B,PTGS1,CYP2C9,NFKB1,PTGS2,KDM4A,CYP2C19,CYP1A2,BLM
CHEMBL6|INDOMETHACIN	PTGS1	PTGS2,PTGS1
CHEMBL139|DICLOFENAC	PTGS1	PTGS2,PTGS1
CHEMBL75435|DEXKETOPROFEN	PTGS1	CXCR2,PTGS1,CXCR1,PTGS2,POLK
CHEMBL571|KETOPROFEN	PTGS1	PMP22,PTGS2,PTGS1
CHEMBL101|PHENYLBUTAZONE	PTGS1	EHMT2,PTGS1,FPR1,PTGS2,LMNA
CHEMBL3989676|OXYPHENBUTAZONE	PTGS1	PTGS2,PTGS1
CHEMBL1519|TRANDOLAPRIL	ACE	ACE
CHEMBL1560|CAPTOPRIL	ACE	ACE,EHMT2
CHEMBL1168|RAMIPRIL	ACE	ACE
CHEMBL419213|LISINOPRIL	ACE	LMNA,ACE
CHEMBL515606|CILAZAPRIL	ACE	ACE
CHEMBL317094|IMIDAPRIL	ACE	ACE
CHEMBL189171|ACEMETACIN	PTGS1	PTGS2,PTGS1
CHEMBL94081|ALCLOFENAC	PTGS1	PTGS1
CHEMBL23588|FLUFENAMIC ACID	HIF1A	HPGD,HIF1A,TDP1,LMNA,CYP1A2
CHEMBL1071|OXAPROZIN	PTGS1	PTGS2,PTGS1
CHEMBL121626|TOLFENAMIC ACID	HIF1A	HPGD,EHMT2,HIF1A,ATG4B,PLA2G1B,CYP2C9,CYP1A2,VDR
CHEMBL1569487|LORNOXICAM	PTGS1	POLI,PTGS2,PTGS1
CHEMBL956|SUPROFEN	PTGS1	PTGS2,PTGS1
CHEMBL686|MEFENAMIC ACID	HIF1A,PTGS1	HIF1A,PTGS1,CYP2C9,PTGS2,CYP1A2,NFE2L2
CHEMBL1565476|APAZONE	PTGS1	PTGS2,EHMT2,PTGS1
CHEMBL15870|INDOPROFEN	NFKB1,PTGS1	RAB9A,SMN1,SMN2,PTGS1,NFKB2,GLP1R,NFKB1,PTGS2,TP53,HTT,RELA,NPC1
CHEMBL188952|PIRPROFEN	PTGS1	PTGS2,PTGS1
CHEMBL175|DEXIBUPROFEN	PTGS1	CXCR2,PTGS1,CXCR1,PTGS2,TARDBP,BLM
CHEMBL723|CARVEDILOL	ADRB2	BAZ2B,ADRB2,DRD1,ADRB1,ADRB3,ADRA1B,ADRA1A,KDM4E,ADRA1D
CHEMBL27|PROPRANOLOL	ADRB2	KCNH2,SCN5A,EHMT2,ADRB2,ADRB1,TDP1
CHEMBL649|NADOLOL	ADRB2	ADRB1,ADRB2
CHEMBL500|PINDOLOL	ADRB2	HTR1A,GLA,ADRB1,ADRB2
CHEMBL499|TIMOLOL	ADRB2	CYP2D6,ADRB1,ADRB2
CHEMBL2108222|ALOXIPRIN	PTGS1	PTGS2,PTGS1
CHEMBL2109624|CAPLACIZUMAB	VWF	VWF
CHEMBL349803|PIRETANIDE	HIF1A	LMNA,EHMT2,HIF1A,HSD17B10
CHEMBL585|TRIAMTERENE	HIF1A	ESR1,SCNN1A,HIF1A,HSD17B10,SCNN1G,TDP1,GAA,THRB,TP53,IDH1,SCNN1B,JAK2,CYP1A2,NFE2L2,AR
CHEMBL2364639|VALBENAZINE	SLC18A2	SLC18A2
CHEMBL117785|TETRABENAZINE	SLC18A2	SLC18A2
CHEMBL1201571|ALEFACEPT	CD2	CD2
CHEMBL1201823|ABATACEPT	CD80,CD86	CD80,CD86
CHEMBL2109334|INEBILIZUMAB	CD19	CD19
CHEMBL2108041|OCRELIZUMAB	MS4A1	MS4A1
CHEMBL3989977|EMAPALUMAB	IFNG	IFNG
CHEMBL1201608|MUROMONAB-CD3	CD3D,CD3E	CD3G,CD3E,CD3D
CHEMBL1742990|BELATACEPT	CD80,CD86	CD80,CD86
CHEMBL1743034|IXEKIZUMAB	IL17A	IL17A
CHEMBL1743068|SECUKINUMAB	IL17A	IL17A
CHEMBL4297734|CRIZANLIZUMAB	SELP	SELP
CHEMBL59|DOPAMINE	HIF1A	DRD4,DRD2,HIF1A,RECQL,ADRA2A,EHMT2,DRD1,FEN1,HSD17B10,MPHOSPH8,APEX1,TDP1,TP53,DRD3,KDM4E,DRD5
CHEMBL506569|LANATOSIDE C	ATP1B1	FXYD2,PAX8,RAPGEF4,ATP1B2,GMNN,ATP1A3,TDP1,ATP1B3,ATP1A2,ATP1A4,SMAD3,IDH1,ATP1A1,NFE2L2,ATP1B1
CHEMBL254219|DIGITOXIN	ATP1B1	FXYD2,ATP1B2,GMNN,ATP1A3,ATP1B3,ATP1A2,TDP1,ATP1A4,NR3C1,SMAD3,IDH1,ATP1A1,ATAD5,NFE2L2,ATP1B1
CHEMBL1751|DIGOXIN	ATP1B1	FXYD2,PAX8,ATP1B2,RGS4,GMNN,RORC,ATP1A3,ATP1B3,ATP1A2,TNF,TDP1,ATP1A4,NR3C1,IDH1,ATP1A1,ATAD5,NFE2L2,ATP1B1
CHEMBL2103827|DROXIDOPA	ADRB2	ADRB2,ADRA2A,ADRB1,ADRB3,ADRA2B,ADRA1B,ADRA2C,ADRA1A,ADRA1D
CHEMBL1614|DESLANOSIDE	ATP1B1	FXYD2,ATP1B2,ATP1A3,TDP1,ATP1B3,ATP1A2,ATP1A4,ATP1A1,ATP1B1
CHEMBL434|ISOPROTERENOL	ADRB2	TAS2R5,TAS2R13,EHMT2,TAS2R20,TAS2R39,TAS2R7,TAS2R60,ADRA1B,TAS2R43,TAS2R42,TAS2R16,ADRA1A,TAS2R30,TAS2R10,ADRB3,TAS2R19,TAS2R3,TAS2R45,MTOR,TAS2R14,TAS2R8,TAS2R40,TAS2R9,CBX1,TAS2R46,ADRB1,TAS2R50,TAS2R38,VDR,ADRB2,TAS2R1,TAS2R31,TAS2R41,ADRA1D,TAS2R4
CHEMBL12856|INAMRINONE	HIF1A	POLI,ALDH1A1,EHMT2,HIF1A,PLK1,MAPT,HSD17B10,TDP1,THRB,CYP2C19,KDM4E,CYP1A2,ALOX15,USP1,VDR
CHEMBL3545057|ACETYLDIGITOXIN	ATP1B1	FXYD2,ATP1B2,ATP1A3,ATP1B3,ATP1A2,ATP1A4,ATP1A1,ATP1B1
CHEMBL107|COLCHICINE	CXCL8	TUBA3E,TUBB6,LMNA,TUBB2B,TUBA1B,TUBB3,TUBB2A,ATAD5,TUBA1C,TUBA4A,TUBA1A,TUBB4B,CXCL8,TUBB8,TUBB,CREBBP,CYP2C19,NFE2L2,PAX8,CYP2D6,TUBB4A,GMNN,TUBB1,RORC,TUBA3C,TDP1,CYP2C9
CHEMBL388590|BENZBROMARONE	HIF1A	HPGD,POLB,RAPGEF4,HIF1A,PLK1,GMNN,PPARG,HSD17B10,CYP2C9,NCOR2,CYP1A2,USP1,VDR,SLC22A12
CHEMBL193|NIFEDIPINE	HIF1A,NFKB1	HPGD,ALDH1A1,EHMT2,RGS4,MPHOSPH8,NFKB1,CACNA1S,KDM4E,ATAD5,CACNA1D,ATXN2,CBX1,CACNA1F,DRD1,MAPT,NR3C1,CYP3A4,NFE2L2,VDR,MAPK1,HIF1A,BAZ2B,GMNN,RORC,HSD17B10,TDP1,CACNA1C,CYP1A2
CHEMBL2108429|MEPOLIZUMAB	IL5	IL5
CHEMBL88055|RIMITEROL	ADRB2	ADRB2
CHEMBL1263|SALMETEROL	ADRB2	TDP1,ADRB1,ADRB2
CHEMBL1256786|FORMOTEROL	ADRB2	ADRB3,ADRB1,ADRB2
CHEMBL49080|CLENBUTEROL	ADRB2	ADRB2
CHEMBL2107884|RESLIZUMAB	IL5	IL5
CHEMBL1159717|TULOBUTEROL	ADRB2	ADRB2
CHEMBL714|ALBUTEROL	ADRB2	GLP1R,ADRB2
CHEMBL1095777|INDACATEROL	ADRB2	ADRB1,ADRB2
CHEMBL537|HYDROQUINONE	CXCL8,HIF1A,NFKB1	HPGD,EHMT2,HIF1A,RORC,CXCL8,HSD17B10,NFE2L2,TDP1,NFKB1,THPO,BLM
CHEMBL1018|DIENESTROL	ADRB2	ESR1,ADRB2,GMNN,ALOX15B,ALOX15
CHEMBL1405|ESTRONE	HIF1A	ESR1,HIF1A,HSD17B10,ESR2,LMNA,TARDBP
CHEMBL564|PROMAZINE	HIF1A	CYP2D6,HIF1A,DRD1,TDP1,TSHR,CYP1A2
CHEMBL1423|PIMOZIDE	HIF1A	SCN5A,XBP1,SCN11A,MPHOSPH8,KDM4A,SCN4A,SCN1A,SCN3A,DRD5,SCN7A,CACNA1S,SCN2A,RXRA,MTOR,DRD3,ATAD5,CACNA1D,DRD4,SCN10A,KCNH2,ATXN2,HTR2A,CBX1,CACNA1F,DRD2,DRD1,TP53,IDH1,MAPK1,HIF1A,CYP2D6,SCN8A,TDP1,NPSR1,THPO,CACNA1C,SCN9A
CHEMBL1421|DASATINIB	KDR,KIT,LCK,PDGFRA,PDGFRB,SYK	ERBB2,SRC,SYK,KIT,ABL1,SIK2,CDC42BPA,BLK,TAOK1,SMAD3,AXL,FGFR3,BCR,PDGFRB,AURKB,PTK6,SLK,LYN,FGFR1,MAP2K1,LIMK1,PDGFRA,PKN2,SRMS,IRAK4,EPHA2,MAPK14,FES,FGR,ERBB4,JAK2,PLK4,TNK2,YES1,MAP4K5,LCK,FRK,MAP3K10,MINK1,MAP3K20,DYRK3,GMNN,HCK,FYN,TDP1,MAP2K2,KDR,ACVR1
CHEMBL1201576|RITUXIMAB	MS4A1	MS4A1
CHEMBL3301574|TISAGENLECLEUCEL	CD19	CD19
CHEMBL4298124|DOSTARLIMAB	PDCD1	PDCD1
CHEMBL3353410|OSIMERTINIB	EGFR	EGFR
CHEMBL941|IMATINIB	LCK,PDGFRA,PDGFRB	LCK,EYA2,FRK,MAPK10,CLK4,IRAK1,CSF1R,ABL1,LYN,PDGFRB,TDP1,TAOK1,SMAD3,PDGFRA,YES1
CHEMBL1201577|CETUXIMAB	EGFR	EGFR
CHEMBL1336|SORAFENIB	KDR,NTRK2,PDGFRA,PDGFRB	SRPK1,IRAK1,ABL1,BLK,CAMK2B,RPS6KB1,TAOK1,AXL,FGFR3,CSF1R,LYN,MKNK2,PDGFRB,AURKB,SLK,LIMK1,RET,PDGFRA,AURKA,HIPK4,EPHA2,NTRK3,MAPK14,NTRK2,HIPK2,PLK4,YES1,MAP4K5,DYRK3,MAP3K20,CDK8,FLT4,FLT1,MINK1,NTRK1,GMNN,TDP1,KDR
CHEMBL3188267|CAPMATINIB	MET	MET
CHEMBL3889654|LAROTRECTINIB	NTRK2	NTRK1,NTRK2,NTRK3
CHEMBL1201836|OFATUMUMAB	MS4A1	MS4A1
CHEMBL1201583|BEVACIZUMAB	VEGFA	VEGFA
CHEMBL535|SUNITINIB	KDR	KDR,KCNH2,YES1
CHEMBL3545131|ISATUXIMAB	CD38	CD38
CHEMBL3833373|AVELUMAB	CD274	CD274
CHEMBL601719|CRIZOTINIB	MET	EML4,MET,ALK,NPM1
CHEMBL515|CHLORAMBUCIL	NFKB1	BAZ2B,RORC,TDP1,NFKB1,TP53
CHEMBL178|DAUNORUBICIN	TOP2A	EHMT2,RECQL,POLK,RUNX1,TOP2A,MAPT,APEX1,TDP1,THRB,HTT,KDM4E,USP1,BLM,CBFB
CHEMBL3707227|ATEZOLIZUMAB	CD274	CD274
CHEMBL38|TRETINOIN	HIF1A	EHMT2,HIF1A,RXRB,KAT2A,RARB,RARG,VDR,RARA,NFE2L2,RXRA,USP1,BLM
CHEMBL4204794|AVAPRITINIB	KIT,PDGFRA	PDGFRA,KIT
CHEMBL189963|PALBOCICLIB	MET	ROCK2,CDK5,PRKX,TAOK1,RPS6KA3,MST1R,CDK4,MAPK8,MET,MAP4K2,PRKD3,MAPK9,RET,LRRK2,DYRK1A,CCND1,CLK2,ALK,CLK4,MAP4K5,PAK4,PRKAA1,MAP4K4,CDK9,DYRK1B,CHEK1,DAPK3,NEK2,CDK6
CHEMBL44657|ETOPOSIDE	TOP2A	NCOA1,GMNN,TOP2A,GLP1R,TDP1,TOP2B,NCOA3
CHEMBL3301587|DURVALUMAB	CD274	CD274
CHEMBL4298047|TAFASITAMAB	CD19	CD19
CHEMBL58|MITOXANTRONE	NFKB1	RACGAP1,EHMT2,RGS4,MPHOSPH8,KDM4A,NFKB1,SMAD3,POLH,POLI,ATAD5,POLK,ATXN2,RECQL,CBX1,TP53,HTT,YES1,MAPK1,ABCC1,FEN1,TDP1,WRN,RAD52,ARSA,THPO,BLM
CHEMBL1201827|PANITUMUMAB	EGFR	EGFR
CHEMBL476|DACARBAZINE	CXCL8	CXCL8
CHEMBL3545376|ERDAFITINIB	FGFR4	FGFR4,FGFR2,FGFR1,FGFR3
CHEMBL180022|NERATINIB	EGFR	ERBB4,ERBB2,YES1,EGFR
CHEMBL1096885|VALRUBICIN	TOP2A	TDP1,TOP2A
CHEMBL2108738|NIVOLUMAB	PDCD1	PDCD1
CHEMBL313972|MASOPROCOL	NFKB1	HPGD,ALDH1A1,EHMT2,RGS4,MPHOSPH8,NFKB1,ALOX15B,POLH,POLI,KDM4E,ALOX15,POLK,GLA,ATXN2,RECQL,CBX1,TP53,VDR,POLB,FEN1,HSD17B10,CYP2C9,THPO
CHEMBL1742992|BLINATUMOMAB	CD19,CD3D,CD3E	CD3G,CD19,CD3E,CD3D
CHEMBL2108581|CATUMAXOMAB	CD3D,CD3E,EPCAM	CD3G,CD3E,CD3D,EPCAM
CHEMBL1743047|NECITUMUMAB	EGFR	EGFR
CHEMBL1946170|REGORAFENIB	DDR2,KDR,KIT,PDGFRA,PDGFRB	KDR,FRK,RAF1,MAPK11,FLT1,BRAF,KIT,ABL1,EPHA2,FLT4,PDGFRB,FGFR2,FGFR1,DDR2,RET,PDGFRA,YES1,TEK
CHEMBL608533|MIDOSTAURIN	KDR,KIT,PDGFRA,PDGFRB	PRKCH,PRKCZ,PRKCQ,PRKCI,PRKCG,FLT3,PRKD1,KIT,PRKCA,PRKCD,PDGFRB,PRKD3,KDR,PRKCE,PDGFRA,YES1,PRKCB
CHEMBL24828|VANDETANIB	EGFR,KDR,LCK,PDGFRA,PDGFRB	ERBB2,SRC,ROCK2,ABL1,EPHB4,EPHA3,LTK,EPHA8,EPHA4,AXL,EPHA1,EPHB1,PDGFRB,PTK6,TYRO3,AURKB,EPHB2,FGFR1,MAP2K1,RET,MTOR,PDGFRA,BTK,LRRK2,EPHB6,EPHA5,EPHA2,MAPK14,ERBB4,HTT,YES1,MAP4K5,TEK,ALK,EPHA10,LCK,MAP4K4,ERBB3,FLT1,GMNN,FLT4,FYN,EGFR,EPHA6,TDP1,EPHA7,EPHB3,MAP2K2,KDR,ACVR1
CHEMBL1173055|RUCAPARIB	CDK1,PIM1	PRKD2,CDK1,PARP2,PARP3,PIM1,PARP1,YES1,DYRK1A
CHEMBL3813873|PEXIDARTINIB	KIT	FLT3,KIT,CSF1R
CHEMBL3402762|TEPOTINIB	MET	MET
CHEMBL1742982|AFLIBERCEPT	VEGFA	VEGFA,PGF
CHEMBL1289494|TIVOZANIB	KDR	KDR,FLT1,YES1,FLT4
CHEMBL3545311|BRIGATINIB	EGFR	ALK,EGFR
CHEMBL452231|TENIPOSIDE	TOP2A	TOP2A,TOP2B
CHEMBL1200645|ETOPOSIDE PHOSPHATE	TOP2A	TOP2A
CHEMBL4298209|BELANTAMAB MAFODOTIN	TNFRSF17	TUBA1C,TUBB2B,TUBA3E,TUBB4A,TUBB6,TUBA4A,TUBA1A,TUBB1,TUBB4B,TUBB3,TUBA1B,TNFRSF17,TUBA3C,TUBB8,TUBB2A,TUBB
CHEMBL4297573|TAGRAXOFUSP	IL3RA	IL3RA,EEF2
CHEMBL1743007|DARATUMUMAB	CD38	CD38
CHEMBL1743062|RAMUCIRUMAB	KDR	KDR
CHEMBL43|AMSACRINE	TOP2A	EHMT2,ATXN2,CBX1,DRD1,TOP2A,HSD17B10,TOP2B,MTOR,CYP1A2,ATAD5
CHEMBL2110732|DACOMITINIB	EGFR	ERBB2,ERBB4,EGFR
CHEMBL1789844|IPILIMUMAB	CTLA4	CTLA4
CHEMBL1743048|OBINUTUZUMAB	MS4A1	MS4A1
CHEMBL3137343|PEMBROLIZUMAB	PDCD1	PDCD1
CHEMBL553|ERLOTINIB	EGFR,KDR,MET,SYK	ERBB2,SYK,ABL1,BLK,LTK,MET,LYN,MKNK2,AURKB,SLK,RET,PKN2,HIPK4,ERBB4,CLK4,ALK,YES1,PRKD2,FRK,FLT1,MINK1,FLT4,EGFR,TDP1,KDR
CHEMBL1289926|AXITINIB	KDR	FLT1,FLT4,TDP1,KDR,YES1
CHEMBL4297723|CEMIPLIMAB	PDCD1	PDCD1
CHEMBL477772|PAZOPANIB	KDR,LCK,MET,PDGFRA,PDGFRB	ABL1,TAOK1,PTK2,LTK,IGF1R,MAPK8,MET,CSF1R,PDGFRB,AURKB,MAPK9,FGFR1,LIMK1,RET,PDGFRA,AURKA,TNK2,ALK,YES1,LCK,MAP4K4,CDK7,FLT1,FYN,TDP1,NEK2,KDR
CHEMBL4216467|RIPRETINIB	KIT,PDGFRA	PDGFRA,KIT
CHEMBL1983268|ENTRECTINIB	KDR,KIT,LCK,MET,NTRK2,SYK	ROS1,GRK5,PRKCQ,SRC,SYK,PRKCG,KIT,ABL1,BLK,TAOK1,PTK2,LTK,RPS6KA3,AXL,IGF1R,MST1R,FGFR3,FER,MET,MAP4K2,CSF1R,LYN,AURKB,SLK,STK3,FGFR1,RET,BTK,TBK1,LRRK2,AURKA,PKN2,FLT3,NTRK3,CLK2,NTRK2,HIPK2,JAK2,PLK4,ALK,TNK2,JAK3,CLK4,MAP4K5,LCK,PRKAA1,FRK,MAP4K4,CDK7,FLT1,FLT4,FYN,NTRK1,DAPK3,CAMK1D,KDR
CHEMBL325041|BORTEZOMIB	HIF1A	PSMB3,PSMB4,PSMC3,PSMD7,PSMD12,PSMA2,PSMA1,PSMC2,PSMC5,PSMD13,PSMD8,PSMD4,ADRM1,PSMB2,PSMA3,PSMD3,PSMD11,PSMA6,PSMA7,PSMB10,PSMB5,PSMA5,PSMD14,PSMC6,PSMD6,PSMC1,PSMD2,PSMB9,PSMA8,PSMB1,PSMB7,HIF1A,PSMC4,PSMB11,PSMD1,TDP1,EPAS1,PSMA4,PSMB6,PSMB8,SEM1
CHEMBL939|GEFITINIB	EGFR,LCK,PIM1	PHKG2,ERBB2,BRSK1,PIM1,IRAK1,SIK2,BLK,CSNK1D,AXL,LYN,MKNK2,PIM3,SLK,MAPK9,PRKD3,LIMK1,HIPK4,CHEK2,IRAK4,CAMK2G,MAPK10,MAPT,MAPK14,CAMK2D,ERBB4,YES1,MAP4K5,PRKD2,LCK,FRK,MAP4K4,MINK1,GMNN,FLT4,HCK,EGFR
CHEMBL1743049|OLARATUMAB	PDGFRA	PDGFRA
CHEMBL1238|AZELAIC ACID	NFKB1	LMNA,NFKB1
CHEMBL704|MESALAMINE	PTGS1	HPGD,CASP1,ALOX5,EHMT2,RECQL,PPARG,HSD17B10,PTGS1,APEX1,PTGS2,GLS,CYP2C19,USP1,VDR,POLK
CHEMBL421|SULFASALAZINE	HIF1A,PTGS1	HPGD,ALOX5,HIF1A,PTGS1,PTGS2
CHEMBL2108184|CROFELEMER	CFTR	ANO1,CFTR
CHEMBL17|DICHLORPHENAMIDE	CA4	CA12,CA4,CA1,CA2
CHEMBL20|ACETAZOLAMIDE	CA4	CA12,CA4,CA9,CA2,CA1
CHEMBL1021|NEPAFENAC	PTGS1	PTGS2,PTGS1
CHEMBL19|METHAZOLAMIDE	CA4	CA7,EHMT2,CA4,CA2,CA1
CHEMBL4297852|CENEGERMIN	NTRK2	NTRK1,NTRK2,NTRK3
CHEMBL3707357|BROLUCIZUMAB	VEGFA	VEGFA
CHEMBL1201421|PEGAPTANIB SODIUM	VEGFA	VEGFA
CHEMBL1201825|RANIBIZUMAB	VEGFA	VEGFA
CHEMBL2095222|OCRIPLASMIN	COL1A1,COL3A1,COL4A1,COL5A1,COL5A2,FN1,LAMB1,LAMC3	COL1A1,COL5A3,COL4A3,COL6A5,COL6A1,LAMA1,COL15A1,LAMB2,COL4A4,COL27A1,COL24A1,COL4A2,COL4A1,LAMA2,COL5A1,LAMA5,COL4A5,COL4A6,COL11A1,LAMB1,COL28A1,LAMA4,LAMB4,LAMC1,LAMA3,LAMC2,COL18A1,COL6A2,COL5A2,COL6A3,COL1A2,LAMC3,COL11A2,COL3A1,FN1,LAMB3,COL6A6,COL2A1
CHEMBL3989803|DIPYRONE	PTGS1	PTGS2,PTGS1
CHEMBL112|ACETAMINOPHEN	PTGS1	TRPV1,FAAH,PTGS2,PTGS1
CHEMBL3707328|GALCANEZUMAB	CALCA	CALCB,CALCA
CHEMBL146095|GLAFENINE	PTGS1	PTGS2,PTGS1
CHEMBL4297756|FREMANEZUMAB	CALCA	CALCB,CALCA
CHEMBL898|DIFLUNISAL	PTGS1	PTGS2,PTGS1,HSD17B10
CHEMBL772|RESERPINE	SLC18A2	KPNB1,SLC18A2,RAN,SNUPN,EHMT2,BAZ2B,CBX1,KCNH2,GMNN,MAPT,MPHOSPH8,TDP1,KDM4A,THPO,ATAD5
CHEMBL1668|RESCINNAMINE	SLC18A2	KPNB1,SLC18A2,RAN,SNUPN,EHMT2,GMNN,TDP1,KDM4A
CHEMBL1200515|DESERPIDINE	SLC18A2	TDP1,SLC18A2,VDR
CHEMBL1346|DARIFENACIN	ADRB2	KCNH2,SCN5A,ADRB2,ADRB1,CHRM2,CHRM3
CHEMBL4297841|TISOTUMAB VEDOTIN	F3	TUBA1C,TUBB2B,TUBA3E,TUBB4A,TUBA4A,TUBA1A,TUBB1,TUBB4B,TUBB3,TUBA1B,TUBA3C,TUBB8,TUBB2A,TUBB6,F3,TUBB
CHEMBL1084172|VILANTEROL TRIFENATATE	ADRB2	ADRB2
CHEMBL1201178|LISDEXAMFETAMINE DIMESYLATE	SLC18A2	SLC18A2,SLC6A2,SLC6A3
CHEMBL2103870|LUMACAFTOR	CFTR	CFTR
CHEMBL3989693|LEVALBUTEROL TARTRATE	ADRB2	ADRB2
CHEMBL1200534|MOEXIPRIL HYDROCHLORIDE	ACE	ACE
CHEMBL3833320|EPTINEZUMAB	CALCA	CALCB,CALCA
CHEMBL2105743|OLODATEROL HYDROCHLORIDE	ADRB2	ADRB2
CHEMBL3989754|FLURBIPROFEN SODIUM	PTGS1	PTGS2,PTGS1
CHEMBL53292|ISOXICAM	PTGS1	PTGS2,PTGS1
CHEMBL3545063|OSIMERTINIB MESYLATE	EGFR	EGFR
CHEMBL1700|SOTALOL HYDROCHLORIDE	ADRB2	KCNH2,ADRB1,ADRB2
CHEMBL1200804|DICLOFENAC POTASSIUM	PTGS1	PTGS2,PTGS1
CHEMBL1204165|DILEVALOL HYDROCHLORIDE	ADRB2	ADRB3,ADRB1,ADRB2
CHEMBL1256958|EPINEPHRINE BITARTRATE	ADRB2,HIF1A	EHMT2,ADRB2,HIF1A,BAZ2B,ADRA2A,ADRB1,ADRB3,HSD17B10,ADRA2B,TDP1,ADRA1B,ADRA2C,ADRA1A,KDM4E,ADRA1D
CHEMBL1201733|PAZOPANIB HYDROCHLORIDE	KDR,KIT,LCK,PDGFRA,PDGFRB	LCK,FGFR3,FLT1,ITK,KIT,CSF1R,FLT4,PDGFRB,FGFR1,KDR,PDGFRA
CHEMBL307145|PYROGALLOL	CXCL8	HPGD,ALDH1A1,ESR1,EHMT2,RECQL,POLK,RUNX1,CXCL8,HSD17B10,TDP1,NFE2L2,APEX1,ALOX15,VDR,CBFB
CHEMBL1200323|LABETALOL HYDROCHLORIDE	ADRB2	ADRB2,ADRA2A,ADRB1,ADRB3,ADRA2B,ADRA1B,ADRA2C,HSD17B10,ADRA1A,ADRA1D
CHEMBL1711|ISOPROTERENOL HYDROCHLORIDE	ADRB2	ADRB2,ADRB1,ADRB3,TSHR,KDM4E,BLM
CHEMBL1330729|CLENBUTEROL HYDROCHLORIDE	ADRB2	SLC5A7,ADRB2
CHEMBL1367605|RITODRINE HYDROCHLORIDE	ADRB2,HIF1A	ADRB2,HIF1A
CHEMBL1200750|PROMETHAZINE HYDROCHLORIDE	NFKB1	BAZ2B,EHMT2,HRH1,MPHOSPH8,NFKB1,BLM
CHEMBL1852688|INFIGRATINIB	FGFR4	FGFR4,FGFR2,FGFR1,FGFR3
CHEMBL2103868|CABOZANTINIB S-MALATE	KDR,MET	KDR,MET
CHEMBL4594292|TEPOTINIB HYDROCHLORIDE	MET	MET
CHEMBL2108667|YTTRIUM Y 90 IBRITUMOMAB TIUXETAN	MS4A1	MS4A1
CHEMBL1200463|OXAPROZIN POTASSIUM	PTGS1	PTGS2,PTGS1
CHEMBL4297774|AMIVANTAMAB	EGFR,MET	MET,EGFR
CHEMBL3707248|VALBENAZINE TOSYLATE	SLC18A2	SLC18A2
CHEMBL1200806|NAPROXEN SODIUM	PTGS1	LMNA,TARDBP,PTGS2,PTGS1
CHEMBL3545262|SACITUZUMAB GOVITECAN	TACSTD2	TACSTD2,TOP1
CHEMBL1201124|KETOROLAC TROMETHAMINE	PTGS1	HTT,PTGS2,BLM,PTGS1
CHEMBL3989921|NERATINIB MALEATE	EGFR	ERBB2,ERBB4,EGFR
CHEMBL3989937|CAPMATINIB HYDROCHLORIDE	MET	MET
CHEMBL2364574|DOXYCYCLINE CALCIUM	MMP8	MMP7,MMP13,MMP1,MMP8
CHEMBL1200870|TIMOLOL MALEATE	ADRB2	ADRB1,ADRB2
CHEMBL2105756|TIVOZANIB HYDROCHLORIDE	KDR,KIT,PDGFRB	FLT1,KIT,FLT4,PDGFRB,KDR
CHEMBL1201002|CARTEOLOL HYDROCHLORIDE	ADRB2	ADRB3,ADRB1,ADRB2
CHEMBL1200613|TOLMETIN SODIUM	PTGS1	HPGD,PTGS2,PTGS1
CHEMBL1200418|DOBUTAMINE HYDROCHLORIDE	ADRB2	ADRB1,KCNH2,SLC5A7,ADRB2
CHEMBL501867|VINCRISTINE SULFATE	HIF1A	TUBA3E,TUBB6,LMNA,TUBB2B,TUBA1B,TUBB3,TUBB2A,TUBA1C,TUBA4A,TUBA1A,TUBB4B,TUBB8,TUBB,HIF1A,TUBB4A,GMNN,TUBB1,NR0B1,TUBA3C,TDP1
CHEMBL4297778|LONCASTUXIMAB TESIRINE	CD19	CD19
CHEMBL1082607|SALMETEROL XINAFOATE	ADRB2	KCNH2,EHMT2,ADRB2,HSD17B10,TDP1,TP53,THPO,IDH1,BLM
CHEMBL677|LEVONORDEFRIN	HIF1A	EHMT2,HIF1A,RECQL,ADRA2A,HSD17B10,ADRA2B,APEX1,ADRA2C,KDM4E,ALOX15,POLK
CHEMBL1200976|IDARUBICIN HYDROCHLORIDE	TOP2A	POLI,RAPGEF4,ATXN2,RAPGEF3,TOP2A,ERG,TDP1,WRN,IDH1,PLK1,POLH,USP1,POLK
CHEMBL1200782|DEXTROAMPHETAMINE ADIPATE	SLC18A2	SLC18A2,SLC6A2,SLC6A3
CHEMBL1201606|IBRITUMOMAB TIUXETAN	MS4A1	MS4A1
CHEMBL3989973|PEXIDARTINIB HYDROCHLORIDE	KIT	FLT3,KIT,CSF1R
CHEMBL3989844|DEXTROAMPHETAMINE SACCHARATE	SLC18A2	SLC18A2,SLC6A2,SLC6A3
CHEMBL1200485|SORAFENIB TOSYLATE	KDR,KIT,PDGFRB	PAX8,ATXN2,RAF1,FLT3,FLT1,GMNN,KIT,BRAF,FLT4,TDP1,NTSR1,MC4R,PDGFRB,KDR,RET,NFE2L2
CHEMBL3989408|IBUPROFEN SODIUM	PTGS1	PTGS2,PTGS1
CHEMBL3989516|FOSTAMATINIB DISODIUM	SYK	SYK
CHEMBL359744|DOXORUBICIN HYDROCHLORIDE	TOP2A	BRCA1,S100A4,EHMT2,THRB,SMAD3,NR1H4,POLH,AR,HSP90AA1,RXRA,SNCA,ATXN2,RECQL,MAPT,TP53,PPARD,IDH1,USP1,STAT6,POLB,HSP90AB1,ESR1,MAPK1,BAZ2B,PAX8,TOP2A,TDP1,WRN,APEX1,APAF1,YWHAG,BLM
CHEMBL1434513|NOREPINEPHRINE BITARTRATE	ADRB2	POLI,EHMT2,ADRB2,ADRA2A,ADRB1,ADRB3,ADRA2B,ADRA1B,ADRA2C,DRD3,ADRA1A,L3MBTL1,ADRA1D
CHEMBL1441059|ALBUTEROL SULFATE	ADRB2	ADRB2
CHEMBL1200920|ISOETHARINE HYDROCHLORIDE	ADRB2	ADRB2
CHEMBL1563|DAUNORUBICIN HYDROCHLORIDE	TOP2A	BRCA1,S100A4,EHMT2,ERG,THRB,TSG101,POLH,AR,POLI,HSP90AA1,KMT2A,RXRA,ATAD5,POLK,RECQL,MAPT,TP53,IDH1,USP1,VDR,POLB,HSP90AB1,ESR1,MAPK1,BAZ2B,PAX8,RORC,FEN1,TOP2A,TDP1,WRN,APEX1,YWHAG,BLM
CHEMBL1201115|ESMOLOL HYDROCHLORIDE	ADRB2	ADRB1,ADRB2
CHEMBL3039504|NINTEDANIB ESYLATE	FGFR4,KDR,PDGFRA,PDGFRB	FGFR4,FGFR3,FLT1,FLT4,PDGFRB,FGFR2,FGFR1,KDR,PDGFRA
CHEMBL1201180|DICLOFENAC EPOLAMINE	PTGS1	PTGS2,PTGS1
CHEMBL1671|PROPRANOLOL HYDROCHLORIDE	ADRB2	ADRB1,ADRB2
CHEMBL1200705|HYDROXYAMPHETAMINE HYDROBROMIDE	ADRB2	TAAR1,ADRB2,ADRA2A,ADRB1,ADRB3,ADRA2B,ADRA1B,ADRA2C,ADRA1A,ADRA1D
CHEMBL1200444|PIRBUTEROL ACETATE	ADRB2	ADRB2
CHEMBL3544914|TEZACAFTOR	CFTR	CFTR
CHEMBL1200947|METIPRANOLOL HYDROCHLORIDE	ADRB2	ADRB1,ADRB2
CHEMBL1200760|BALSALAZIDE DISODIUM	PTGS1	ALOX5,PTGS2,PPARG,PTGS1
CHEMBL2105719|DACOMITINIB	EGFR	ERBB2,ERBB4,EGFR
CHEMBL1200831|SPIRAPRIL HYDROCHLORIDE	ACE	ACE
CHEMBL1567|SUNITINIB MALATE	KDR,KIT,PDGFRA,PDGFRB	FLT3,FLT1,KIT,CSF1R,FLT4,PDGFRB,KDR,RET,PDGFRA
CHEMBL1528134|BENZYDAMINE HYDROCHLORIDE	PTGS1	TDP1,PTGS2,PTGS1
CHEMBL1315867|TERBUTALINE SULFATE	ADRB2	ADRB2
CHEMBL1200814|ACETAZOLAMIDE SODIUM	CA4	CA12,CA4,CA1,CA2
CHEMBL3184799|MEPHENTERMINE SULFATE	ADRB2	ADRB2,ADRA2A,ADRB1,ADRB3,ADRA2B,ADRA1B,ADRA2C,ADRA1A,ADRA1D
CHEMBL3989410|INDOMETHACIN SODIUM	PTGS1	PTGS2,PTGS1
CHEMBL13376|CLOMETACIN	PTGS1	PTGS2,PTGS1
CHEMBL1120|BISMUTH SUBSALICYLATE	PTGS1	PTGS2,EHMT2,PTGS1
CHEMBL1200339|PHENYLEPHRINE HYDROCHLORIDE	ADRB2	ADRB2,ADRA1B,TDP1,ADRA1A,ADRA1D
CHEMBL3989798|FORMOTEROL FUMARATE	ADRB2	ADRB2
CHEMBL3989740|DOXYCYCLINE HYCLATE	MMP8	MMP7,MMP13,MMP1,MMP8
CHEMBL1951071|ARFORMOTEROL TARTRATE	ADRB2	ADRB2
CHEMBL1201731|NEBIVOLOL HYDROCHLORIDE	ADRB2	ADRB1,ADRB2
CHEMBL1607|TOPOTECAN HYDROCHLORIDE	HIF1A	PAX8,HIF1A,TDP1,KMT2A,HBB,IDH1,TOP1MT,PLK1,TSG101,USP1,NFE2L2
CHEMBL2105704|LENVATINIB MESYLATE	KDR	KDR,FLT1,FLT4
CHEMBL1834657|INFIGRATINIB PHOSPHATE	FGFR4	FGFR4,FGFR2,FGFR1,FGFR3
CHEMBL1357648|AMODIAQUINE HYDROCHLORIDE	HIF1A	HIF1A
CHEMBL341812|IBUFENAC	PTGS1	PTGS2,EHMT2,PTGS1
CHEMBL1237|LISINOPRIL	ACE	ACE
CHEMBL1200745|OXPRENOLOL HYDROCHLORIDE	ADRB2	ADRB1,ADRB2
CHEMBL2105712|AFATINIB DIMALEATE	EGFR	ERBB2,ERBB4,EGFR
CHEMBL16476|PRONETALOL	ADRB2	ADRB1,ADRB2
CHEMBL559180|ISOXSUPRINE HYDROCHLORIDE	ADRB2	ADRA1B,ADRA1A,ADRA1D,ADRB2
CHEMBL2103736|FENOPROFEN CALCIUM	PTGS1	PTGS2,PTGS1
CHEMBL4298128|ELEXACAFTOR	CFTR	CFTR
CHEMBL1079742|ERLOTINIB HYDROCHLORIDE	EGFR	EGFR
CHEMBL1201179|LAPATINIB DITOSYLATE	EGFR	ERBB2,EGFR
CHEMBL1034|DICLOFENAC SODIUM	HIF1A,PTGS1	HIF1A,PTGS1,CYP2C9,PTGS2,TARDBP,BLM
CHEMBL1694|BENAZEPRIL HYDROCHLORIDE	ACE	TDP1,ACE
CHEMBL1002|LEVOSALBUTAMOL	HIF1A	TSHR,HIF1A
CHEMBL3989519|DOXAPRAM HYDROCHLORIDE	KCNK3	KCNK9,KCNK3
CHEMBL1200405|BITOLTEROL MESYLATE	ADRB2	ADRB2
CHEMBL1201177|LEVOBUNOLOL HYDROCHLORIDE	ADRB2	ADRB1,ADRB2
CHEMBL1504|TRIAMCINOLONE ACETONIDE	HIF1A	NR3C1,NFE2L2,HIF1A
CHEMBL1417019|MITOXANTRONE HYDROCHLORIDE	TOP2A	RACGAP1,EHMT2,KAT2A,MPHOSPH8,KDM4A,POLH,POLI,KDM4E,L3MBTL1,ATAD5,POLK,ATXN2,RECQL,CBX1,MAPT,TP53,IDH1,VDR,POLB,PAX8,MAPK1,BAZ2B,FEN1,TOP2A,APEX1,TDP1,WRN,NPSR1,RAD52,BLM
CHEMBL1642|IMATINIB MESYLATE	KIT,PDGFRB	KIT,ABL1,BCR,TDP1,PDGFRB,RAD52,IDH1
CHEMBL2361370|PENBUTOLOL SULFATE	ADRB2	TDP1,ADRB1,ADRB2
CHEMBL3544906|BENZPHETAMINE HYDROCHLORIDE	SLC18A2	SLC18A2,SLC6A2
CHEMBL1789842|INDACATEROL MALEATE	ADRB2	ADRB2
CHEMBL1568057|METAPROTERENOL SULFATE	ADRB2	EHMT2,ADRB2
CHEMBL15677|FENCLOFENAC	PTGS1	PTGS2,PTGS1
CHEMBL1201063|PROPAFENONE HYDROCHLORIDE	ADRB2	SCN7A,SCN10A,KCNH2,SCN5A,ADRB2,ADRB1,SCN8A,SCN11A,TDP1,SCN4A,SCN2A,SCN1A,SCN3A,SCN9A
CHEMBL1200343|PERINDOPRIL ERBUMINE	ACE	ACE
CHEMBL1200475|DAUNORUBICIN CITRATE	TOP2A	TOP2A
CHEMBL1201061|LEVALBUTEROL HYDROCHLORIDE	ADRB2	ADRB2
CHEMBL1201604|TOSITUMOMAB	MS4A1	MS4A1
CHEMBL3989406|ENALAPRILAT	ACE	ACE
CHEMBL1201141|IBUPROFEN LYSINE	PTGS1	PTGS2,PTGS1
CHEMBL18|ETHOXZOLAMIDE	CA4,HIF1A	CA13,CA7,CA14,CA12,HIF1A,CA6,CA9,CA4,CA2,CA5A,CA1,CA3,CA5B
CHEMBL1201153|ISOETHARINE MESYLATE	ADRB2,HIF1A	KDM4E,EHMT2,ADRB2,HIF1A
CHEMBL1200787|PHENOXYBENZAMINE HYDROCHLORIDE	HIF1A	ALDH1A1,KCNH2,HIF1A,ADRA2A,ADRA2B,ADRA1B,ADRA2C,TSHR,ADRA1A,LMNA,ADRA1D,NFE2L2
CHEMBL1201013|OLSALAZINE SODIUM	PTGS1	ALOX5,PTGS2,PPARG,PTGS1
CHEMBL3544971|DEXTROAMPHETAMINE SULFATE	SLC18A2	SLC18A2,SLC6A2,SLC6A3
CHEMBL1200659|ENALAPRIL MALEATE	ACE	KDM4A,ACE
CHEMBL1363|ARFORMOTEROL	ADRB2	ADRB2
CHEMBL1200586|PRILOCAINE HYDROCHLORIDE	ADRB2	SCN7A,SCN10A,SCN5A,ADRB2,SCN8A,SCN11A,SCN4A,SCN2A,SCN1A,SCN3A,SCN9A
CHEMBL1200893|PROTOKYLOL HYDROCHLORIDE	ADRB2	ADRB2
CHEMBL1200833|DIPIVEFRIN HYDROCHLORIDE	ADRB2	ADRB2,ADRA2A,ADRB1,ADRB3,ADRA2B,ADRA1B,TDP1,ADRA2C,ADRA1A,ADRA1D
CHEMBL222863|OUABAIN	KLF5	KLF5,GMNN,TDP1,SMAD3,IDH1,ATAD5,NFE2L2
CHEMBL1523964|EPHEDRINE SULFATE	ADRB2	POLB,ALDH1A1,HPGD,EHMT2,ADRB2,ADRA2A,ADRB1,ADRB3,MPHOSPH8,ADRA2B,ADRA1B,ADRA2C,ADRA1A,KDM4E,ADRA1D
CHEMBL1201011|QUINAPRIL HYDROCHLORIDE	ACE	TDP1,GMNN,ACE
CHEMBL4650319|MOBOCERTINIB	EGFR	EGFR
CHEMBL3989939|LAROTRECTINIB SULFATE	NTRK2	NTRK1,NTRK2,NTRK3
CHEMBL751|BROMFENAC SODIUM	PTGS1	PTGS2,PTGS1
CHEMBL3137326|DUTETRABENAZINE	SLC18A2	SLC18A2
CHEMBL3833353|PRAMLINTIDE ACETATE	RAMP2	RAMP2,CALCR,RAMP1,RAMP3
CHEMBL2146102|EPHEDRINE HYDROCHLORIDE	ADRB2	ADRB2,ADRA2A,ADRB1,ADRB3,ADRA2B,ADRA1B,ADRA2C,ADRA1A,ADRA1D
CHEMBL3989521|ISOPROTERENOL SULFATE	ADRB2	ADRB3,ADRB1,ADRB2
CHEMBL3039596|FOSINOPRIL SODIUM	ACE	ACE
CHEMBL3544986|PERINDOPRIL ARGININE	ACE	ACE
CHEMBL1201167|CARVEDILOL PHOSPHATE	ADRB2	ADRB2,ADRB1,ADRB3,ADRA1B,ADRA1A,ADRA1D
CHEMBL1562610|MECLOFENAMATE SODIUM	PTGS1	ALOX5,GMNN,PTGS1,CYP2C9,PTGS2
