# Supplementary material for: A single-cell spatial chart of the airway wall reveals proinflammatory cellular ecosystems and their interactions in health and asthma
Source: Nat Immunol. 2025 May 21;26(6):920–33. doi: 10.1038/s41590-025-02161-3 (PMC12133579; doi:10.1038/s41590-025-02161-3)
Supplement: Supplementary file 10 — Q3 normalized Nanostring GEOMx dataset. [file 41590_2025_2161_MOESM10_ESM.xlsx]

## Sheet: SegmentProperties
SlideName

## Sheet: TargetProperties
TargetName

## Sheet: TargetCountMatrix
TargetName

## Sheet: BioProbeProperties
ProbeName

## Sheet: Dataset summary
Analysis name:
